# Supplementary material for: Nickel-organo compounds as potential enzyme precursors under simulated early Earth conditions
Source: Commun Chem. 2024 Feb 15;7:33. doi: 10.1038/s42004-024-01119-0 (PMC10869729; doi:10.1038/s42004-024-01119-0)
Supplement: Supplementary file 5 — Supplementary Data 2 [file 42004_2024_1119_MOESM5_ESM.xlsx]

## Sheet: Sheet1
Table with all detected organo nickel annotations shown in Figure 4. The column experimental mass shows the measured mass of the detected signal. The column detected intensity shows the intensity of the detected signal. The column theoretical mass shows the theoretical mass of the attributed elemental composition. The column error in ppm shows the deviation of the theroretical mass to the measure…
Experimental mass	Detected intensity	Theoretical mass	Error in ppm	Number of hydrogens	Number of carbons	Number of oxygen	Number of sulfur	Number of nickel
179.868	4093096	179.868	0	2	2	0	3	1
180.876	5288405	180.876	-0.028	3	2	0	3	1
192.876	3503544	192.876	-0.026	3	3	0	3	1
204.876	2283112	204.876	-0.025	3	4	0	3	1
205.883	37072948	205.883	0	4	4	0	3	1
206.891	5238509	206.891	-0.025	5	4	0	3	1
195.863	1821003	195.863	-0.179	2	2	1	3	1
196.87	1431802	196.87	-0.102	3	2	1	3	1
208.87	2232086	208.87	-0.335	3	3	1	3	1
220.87	1718107	220.87	-0.091	3	4	1	3	1
221.878	12425995	221.878	0.022	4	4	1	3	1
222.886	1538092	222.886	0	5	4	1	3	1
233.878	1564188	233.878	0.149	4	5	1	3	1
236.902	1464496	236.902	-0.254	7	5	1	3	1
247.894	2278971	247.894	-0.142	6	6	1	3	1
211.858	16805718	211.858	-0.047	2	2	2	3	1
236.865	3142695	236.865	0.021	3	4	2	3	1
237.873	9973532	237.873	-0.042	4	4	2	3	1
238.881	1648650	238.881	0.104	5	4	2	3	1
251.889	2952701	251.889	0.079	6	5	2	3	1
252.897	2309290	252.897	-0.02	7	5	2	3	1
267.92	1700885	267.92	-0.075	10	6	2	3	1
227.852	5090791	227.853	-0.022	2	2	3	3	1
280.892	2493173	280.892	-0.143	7	6	3	3	1
283.915	1516322	283.915	0.228	10	6	3	3	1
244.855	1498750	244.855	-0.143	3	2	4	3	1
255.847	20927646	255.847	0.039	2	3	4	3	1
211.84	13850444	211.84	-0.099	2	2	0	4	1
224.848	5612975	224.848	-0.027	3	3	0	4	1
236.848	47003172	236.848	0.101	3	4	0	4	1
237.855	4568004608	237.855	-0.089	4	4	0	4	1
238.863	174864384	238.863	-0.067	5	4	0	4	1
250.863	3404108	250.863	-0.144	5	5	0	4	1
263.871	3186702	263.871	0.185	6	6	0	4	1
264.879	7531209	264.879	-0.136	7	6	0	4	1
227.835	2836193	227.835	-0.07	2	2	1	4	1
239.835	2086371	239.835	0.225	2	3	1	4	1
252.843	37536416	252.843	-0.044	3	4	1	4	1
253.85	207307600	253.85	0.094	4	4	1	4	1
254.858	21828598	254.858	-0.004	5	4	1	4	1
265.85	11295616	265.85	0.09	4	5	1	4	1
266.858	6411331	266.858	-0.079	5	5	1	4	1
267.866	107465992	267.866	-0.06	6	5	1	4	1
268.874	95358424	268.874	-0.116	7	5	1	4	1
279.866	18745320	279.866	-0.058	6	6	1	4	1
281.882	6386172	281.882	-0.093	8	6	1	4	1
282.89	6810379	282.89	-0.004	9	6	1	4	1
243.83	8605747	243.83	-0.086	2	2	2	4	1
268.837	2875343	268.837	0.052	3	4	2	4	1
269.845	205934240	269.845	-0.041	4	4	2	4	1
270.853	77483896	270.853	0.051	5	4	2	4	1
282.853	2326273	282.853	-0.234	5	5	2	4	1
283.861	7036948	283.861	-0.074	6	5	2	4	1
284.869	218586416	284.869	-0.057	7	5	2	4	1
285.877	4426307	285.877	-0.039	8	5	2	4	1
296.869	2639062	296.869	0.316	7	6	2	4	1
297.877	1586438	297.877	-0.172	8	6	2	4	1
298.884	3007288	298.884	-0.154	9	6	2	4	1
299.892	27930218	299.892	-0.171	10	6	2	4	1
259.825	18327362	259.825	0.054	2	2	3	4	1
272.832	2989362	272.832	-0.041	3	3	3	4	1
284.832	36289824	284.832	-0.074	3	4	3	4	1
285.84	28245560	285.84	0.014	4	4	3	4	1
286.848	20496212	286.848	-0.143	5	4	3	4	1
297.84	2022395	297.84	-0.121	4	5	3	4	1
299.856	6074976	299.856	-0.087	6	5	3	4	1
300.864	20559762	300.864	-0.103	7	5	3	4	1
301.871	6813894	301.872	-0.219	8	5	3	4	1
311.856	2799769	311.856	-0.02	6	6	3	4	1
312.864	3042758	312.864	0.188	7	6	3	4	1
315.887	2995007	315.887	0.265	10	6	3	4	1
274.812	1573630	274.812	-0.167	1	2	4	4	1
275.82	4848624	275.819	0.105	2	2	4	4	1
300.827	5194632	300.827	-0.153	3	4	4	4	1
301.835	4697275	301.835	-0.202	4	4	4	4	1
302.843	3590638	302.843	0.112	5	4	4	4	1
315.851	2134836	315.851	-0.225	6	5	4	4	1
316.859	31752792	316.859	-0.146	7	5	4	4	1
259.843	3395397	259.843	-0.47	6	3	0	5	1
268.82	34090444	268.82	0.085	3	4	0	5	1
269.828	5911198	269.828	-0.045	4	4	0	5	1
293.828	10010437	293.828	-0.143	4	6	0	5	1
295.843	2673056	295.843	-0.109	6	6	0	5	1
284.815	3154714	284.815	-0.253	3	4	1	5	1
285.823	1551667	285.822	0.36	4	4	1	5	1
298.83	2456360	298.83	-0.007	5	5	1	5	1
288.81	6553988	288.81	-0.128	3	3	2	5	1
300.81	10921858	300.81	-0.123	3	4	2	5	1
301.817	1900213	301.817	-0.173	4	4	2	5	1
315.833	2969391	315.833	0.057	6	5	2	5	1
290.789	2179523	290.789	-0.385	1	2	3	5	1
291.797	3329771	291.797	0.113	2	2	3	5	1
303.797	1558033	303.797	0.306	2	3	3	5	1
316.805	759595584	316.804	0.12	3	4	3	5	1
317.812	61113196	317.812	-0.022	4	4	3	5	1
318.82	3602570	318.82	-0.132	5	4	3	5	1
330.82	7194854	330.82	-0.006	5	5	3	5	1
343.828	3450859	343.828	-0.137	6	6	3	5	1
344.836	50977968	344.836	0.023	7	6	3	5	1
345.844	2274671	345.844	-0.194	8	6	3	5	1
332.799	16229050	332.799	-0.141	3	4	4	5	1
333.807	25883554	333.807	-0.096	4	4	4	5	1
346.815	2599974	346.815	0.326	5	5	4	5	1
347.823	2122465	347.823	-0.294	6	5	4	5	1
348.831	24985496	348.831	0.037	7	5	4	5	1
300.792	15298429	300.792	-0.027	3	4	0	6	1
324.792	2258163	324.792	0.406	3	6	0	6	1
325.8	5068796	325.8	-0.04	4	6	0	6	1
326.808	1718016	326.807	0.189	5	6	0	6	1
327.815	3099137	327.815	0.082	6	6	0	6	1
357.789	2111891	357.789	-0.009	4	6	2	6	1
359.805	2328787	359.805	-0.12	6	6	2	6	1
348.776	4258703	348.777	-0.123	3	4	3	6	1
349.784	7149637	349.784	0.006	4	4	3	6	1
376.808	7604350	376.808	-0.114	7	6	3	6	1
